# Supplementary material for: Characterization of Novel SARM1 Inhibitors for the Treatment of Chemotherapy-Induced Peripheral Neuropathy
Source: Biomedicines. 2024 Sep 18;12(9):2123. doi: 10.3390/biomedicines12092123 (PMC11428815; doi:10.3390/biomedicines12092123)
Supplement: Supplementary file 1 [file biomedicines-12-02123-s001.zip]

Archive with 1 entries (1 files):
- biomedicines-3171848-supplementary.pdf
